# Supplementary material for: Farming Practices, Biosecurity Gaps, and Genetic Insights into African Swine Fever Virus in the Iringa and Ruvuma Regions of Tanzania
Source: Animals (Basel). 2025 Mar 31;15(7):1007. doi: 10.3390/ani15071007 (PMC11987749; doi:10.3390/ani15071007)
Supplement: Supplementary file 1 [file animals-15-01007-s001.zip]

Archive with 1 entries (1 files):
- animals-3454934-supplementary.pdf
